# Supplementary material for: Droplet Control Based on Pinning and Substrate Wettability
Source: Langmuir. 2021 Apr 5;37(14):4248–55. doi: 10.1021/acs.langmuir.1c00215 (PMC8154864; doi:10.1021/acs.langmuir.1c00215)
Supplement: Supplementary file 1 — la1c00215_si_001.zip [file la1c00215_si_001.zip]

Archive with 9 entries (8 files):
- M1_H3_erd03_eod05_N1120.mpg
- __MACOSX/
- __MACOSX/._M1_H3_erd03_eod05_N1120.mpg
- M2_H10_erd03_eod07_N10080.mpg
- __MACOSX/._M2_H10_erd03_eod07_N10080.mpg
- M3_H15._erd03_eod06_N50400.mpg
- __MACOSX/._M3_H15._erd03_eod06_N50400.mpg
- M4_H11_erd0.3_eod0.4_N50400.mpg
- __MACOSX/._M4_H11_erd0.3_eod0.4_N50400.mpg
